# Supplementary material for: Maackiain Mimics Caloric Restriction through aak-2-Mediated Lipid Reduction in Caenorhabditis elegans
Source: Int J Mol Sci. 2023 Dec 13;24(24):17442. doi: 10.3390/ijms242417442 (PMC10744277; doi:10.3390/ijms242417442)
Supplement: Supplementary file 1 [file ijms-24-17442-s001.zip]

Archive with 1 entries (1 files):
- ijms-2765459-supplementary.pdf
